# Supplementary material for: Rutin, a Flavonoid Compound Derived from Garlic, as a Potential Immunomodulatory and Anti-Inflammatory Agent against Murine Schistosomiasis mansoni
Source: Nutrients. 2023 Feb 28;15(5):1206. doi: 10.3390/nu15051206 (PMC10005531; doi:10.3390/nu15051206)
Supplement: Supplementary file 1 [file nutrients-15-01206-s001.zip]

Archive with 1 entries (1 files):
- nutrients-2184403-supplementary.pdf
